# Supplementary material for: Dynamics and stabilization mechanism of mitochondrial cristae morphofunction associated with turgor-driven cardiolipin biosynthesis under salt stress conditions
Source: Sci Rep. 2022 Jul 1;12:9727. doi: 10.1038/s41598-022-14164-3 (PMC9249792; doi:10.1038/s41598-022-14164-3)
Supplement: Supplementary file 1 — Supplementary Information 1. [file 41598_2022_14164_MOESM1_ESM.xlsx]

## Sheet: Table S1
Table S1. Changes in metabolites detected in picoPPESI-MS negative ion mass spectra of the stalk cells (see Methods) under the salt stress. Control indicates the control plants in solution of Ψocont = -0.05 MPa; stress indicates salt-stressed plants in solution of Ψostress = -0.14 MPa. Data are means±SE for 8-32 stalk cells from 3-6 plants in each treatment.
Group	Metabolites	Molecular formula	Ion type detected [M=molecule]	Theoretical† m/z	Signal intensity											P value‡
					Control						Salt
					0	0.5	1	3	6		0.5	1	3	6		0.5	1	3	6
Glycolysis & phosphate metabolites	Pyruvic acid	C3H4O3	[M-H]-	87.0088	91778.1	95418.6	132007	181442	141164		144695	1.08634e+06	496867	2555145		0.423376	0.276925	0.222273	0.153588
	Hydroxypyruvic acid	C3H4O4	[M-H]-	103.004	50919.3	140804	308044	81372.1	86701.2		233683	1.57535e+06	332341	2.52487e+06		0.586626	0.365999	0.390039	0.177371
	PEP	C3H5O6P	[M-H]-	166.975	9481	13029.8	13657.1	23257.4	32650		22901.6	96899.4	76032	188851		0.424841	0.286456	*	0.190964
	DHAP/GAP	C3H7O6P	[M-H]-	168.991	23544.7	23612.5	27693.6	32580.5	23621.2		63762.6	42756.2	83722	44292.9		0.314559	0.31003	0.399986	0.624598
	G3P	C3H9O6P	[M-H]-	171.006	130487	48870	42621.4	71715.3	170116		73118.9	110328	113164	192775		0.494852	**	0.436292	0.898484
	Hex	C6H12O6	[M-H]-	179.056	385217	283948	507900	365289	252188		641058	471142	668300	754839		0.308844	0.909922	0.402116	0.196363
	Hex	C6H12O6	[M+Cl]-	215.033	76998.5	76070	68522.1	125503	38292.5		177971	606302	1.28328e+06	2934210		0.296945	**	*	0.235875
	3-PG	C3H7O7P	[M-H]-	184.986	14850.3	14611.5	18040	18572.6	30786.2		30011.6	52905	73438	51338.6		0.177084	0.24756	**	0.533967
	HexP	C6H13O9P	[M-H]-	259.022	203550	155570	167836	172742	175825		398108	360129	2.06633e+06	1.68311e+06		0.167092	0.038146	0.21284	0.173754
	1,3-BPG	C3H8O10P2	[M-H]-	264.952	1218	1537.5	0	873.684	388.75		1793.32	21336.1	26498.7	67442.9		0.87401	0.276424	0.140915	0.279344
	HexBP	C6H14O12P2	[M-H]-	338.989	5447.33	511.25	6879.29	2811.05	7098.75		9214.74	10649.4	15198.7	16682.1		0.113979	0.492286	0.168215	0.344605
	Hex2	C12H22O11	[M-H]-	341.109	221878	182212	353613	245837	192128		510899	476021	975174	199686		0.17362	0.667755	0.298754	0.96025
	Hex2	C12H22O11	[M+Cl]-	377.086	42510.9	24022.5	43857.1	32861.6	11037.5		201120	223904	646073	239833		0.365409	*	0.258507	0.223671
	UDP-Hex	C15H24N2O17P2	[M-H]-	565.048	6852.33	2323	5738.57	7891.05	15740		15198.4	20647.5	38489.3	49453.6		0.106781	*	0.262246	0.392327
	Phosphoric acid	H3O4P	[M-H3O]-	78.9591	2.38705e+06	2.61597e+06	2.62118e+06	1.65026e+06	1234400		3.90802e+06	4016225	4.34995e+06	9.07335e+06		0.519872	0.498889	0.212593	0.170068
	Phosphoric acid	H3O4P	[M-H]-	96.9696	44265561	55653550	5.01007e+07	3.51232e+07	27185500		6.54667e+07	74492000	7.19527e+07	1.30904e+08		0.760695	0.449338	0.336107	0.192496
	Bisphosphoric acid	H4O7P2	[M-H]-	176.935	157700	72207.6	60477.1	46796.3	44062.5		81116.3	371089	1.13196e+06	708517		0.840637	0.184295	0.166389	0.141701
	UDP	C9H14N2O12P2	[M-H]-	402.995	654	1111.25	0	250.526	2650		726.316	1860.62	1826.67	3155		0.725502	*	0.406512	0.904232
	cAMP	C10H12N5O6P	[M-H]-	328.045	2228.67	12633.8	1850	6961.58	806.25		2201.58	4496.88	2826	1376.43		0.43235	0.253839	0.540867	0.691408
	AMP	C10H14N5O7P	[M-H]-	346.056	3884.67	8317.5	5695.71	2884.21	20468.8		3556.89	12279.4	28460	3458.57		0.495635	0.258719	0.270066	0.424724
	ADP	C10H15N5O10P2	[M-H]-	426.022	2099	573.75	980	1384.74	12625		4059.47	4558.12	8014.67	13846.4		0.28677	*	0.165429	0.939243
	ATP	C10H16N5O13P3	[M-2H]2-	252.491	700.667	0	0	847.895	946.25		8505.26	199.375	0	0		0.294229	0.33317	0.272193	0.350617
Cell wall-related metabolites	Pentose	C5H10O5	[M-H]-	149.046	17019	16501.2	27582.9	28782.1	15012.5		26079.5	27323.8	71108.7	116371		0.363858	0.979343	0.316678	0.162812
	Pentose	C5H10O5	[M+Cl]-	185.022	83335.7	30125	20837.1	25552.6	25350		56702.1	359272	122623	120679		0.278627	0.233068	*	*
	dHex	C6H12O5	[M-H]-	163.061	1.48564e+06	398529	548736	1.14271e+06	692562		1.27695e+06	609406	950280	6.27682e+06		0.161226	0.742819	0.714016	0.11963
	dHex	C6H12O5	[M+Cl]-	199.04	16670.3	3114.62	10178.6	1610	883.75		7655.79	24606.2	10716.7	53500		0.351941	0.322096	0.309917	*
	Hexuronic acid	C6H10O7	[M-H]-	193.035	3146.33	1375	3407.14	2193.16	277.5		7803.68	47034.4	12101.3	184431		0.243253	0.293663	0.355248	0.228897
	Hexuronic acid	C6H10O7	[M+Cl]-	229.012	6419.9	5091.25	3972.14	8045.26	7631.25		14038.9	32231.9	26641.3	52342.1		*	*	0.142831	0.30957
	Pentose phospahte	C5H11O8P	[M-H]-	229.012	6588.9	5091.25	3972.14	5752.63	7631.25		14038.9	32801.9	30745.3	52342.1		*	*	*	0.30957
	dHexP	C6H13O8P	[M-H]-	243.028	83785.3	30793.8	34379.3	48960	20098.8		63619.5	56466.2	45942.7	54851.4		0.400675	0.327356	0.914868	*
	Hexuronic acid phosphate	C6H11O10P	[M-H]-	273.002	4628	4006.38	2005	1228.42	4658.75		2268.95	8161.25	27399.3	16924.3		0.432254	0.274396	0.156515	0.225917
	Pentose bisphosphate	C5H12O11P2	[M-H]-	308.978	923.667	1505	357.143	623.684	2346.25		1316.68	4373.12	2547.33	609.286		0.842335	*	0.116594	0.168924
	UDP-pentose	C14H22N2O16P2	[M-H]-	535.037	259.333	0	0	894.737	2100		1073.68	1443.75	4530	297.857		0.220309	0.166508	0.294783	0.422564
	UDP-dHex	C15H24N2O16P2	[M-H]-	549.053	184.333	0	0	0	1038.75		0	0	5210.67	0		0.330565	-	0.135752	0.350617
	GDP-pentose	C16H25N5O14P2	[M-H]-	572.08	1866	3237.5	2614.29	1156.84	328.75		1376.32	1303.75	141.333	20435.7		0.59443	0.542677	0.228171	0.300911
	GDP-dHex	C16H25N5O15P2	[M-H]-	588.075	2812.6	3613.75	2985	1054.74	2217.5		5659.79	3380.62	914	6748.57		0.635588	0.882557	0.823024	0.331467
	GDP	C10H15N5O11P2	[M-H]-	442.017	333.333	0	226.429	461.579	753.75		705.789	491.875	1537.33	1285.71		0.243837	0.462234	0.349942	0.70454
TCA cycle	Fumaric acid	C4H4O4	[M-H]-	115.004	685073	399925	862843	1.02494e+06	713238		3.21837e+06	3.96229e+06	3.58453e+06	7.24399e+06		**	0.164967	0.193346	0.162944
	Succinic acid	C4H6O4	[M-H]-	117.019	170291	213688	445471	633289	724750		493543	2972050	6.35907e+06	9.21856e+06		0.174125	0.114666	0.141185	0.256054
	Oxaloacetic acid	C4H4O5	[M-H]-	130.999	14682	3328.75	9952.14	14068.4	10903.8		21324.7	478459	124548	688156		**	0.214899	0.11293	0.141817
	Malic acid	C4H6O5	[M-H]-	133.014	2.68028e+07	17392875	3.62957e+07	4.79074e+07	31433625		9.71241e+07	161069375	160848000	2.60869e+08		**	0.145967	0.186551	0.174242
	α-Ketoglutaric acid	C5H6O5	[M-H]-	145.014	73880	102250	121850	150900	86575		228955	314625	970087	702449		*	**	*	0.193626
	Citric acid	C6H8O7	[M-H]-	191.02	1.85588e+06	1.61044e+06	2.82476e+06	2.61211e+06	2661850		2.49826e+06	6.88831e+06	1.19647e+07	1.72094e+07		0.43736	0.071288	0.152022	0.104429
Amino acids	Glycine	C2H5NO2	[M-H]-	74.0248	11198.3	3428.75	7535.71	6301.58	5332.5		25515.2	12423.1	27097.3	17359.3		*	0.317169	0.325886	0.328767
	Alanine	C3H7NO2	[M-H]-	88.0404	19792	23861.2	36814.3	45076.3	92131.2		63556.3	71251.2	74135.3	88449.3		0.125476	*	0.441338	0.971337
	GABA	C4H9NO2	[M-H]-	102.056	27002	36325	30188.6	52267.4	38012.5		91710.5	65216.9	79369.3	68122.9		0.177858	0.1486	0.618356	0.599015
	Serine	C3H7NO3	[M-H]-	104.035	45369.3	72263.8	33984.3	43798.4	12135		184360	80579.4	56954	33156.4		0.438342	0.128174	0.719021	0.416831
	Proline	C5H9NO2	[M-H]-	114.056	32298.7	22521.2	24266.4	81512.6	9122.5		88192.6	123664	174459	161396		*	**	0.396366	0.224641
	Valine	C5H11NO2	[M-H]-	116.072	7544.97	10017.5	15565	18975.8	10370		76742.6	13814.4	20178	22862.9		0.297492	0.816739	0.907563	0.494812
	Threonine	C4H9NO3	[M-H]-	118.051	35249	56307.5	54677.1	80702.6	63988.8		140552	93585.6	100471	97577.9		0.233641	0.247065	0.710621	0.704996
	Hydroxyproline	C5H9NO3	[M-H]-	130.051	1344.67	441.25	1145	806.316	5255		3465.53	5613.75	2109.33	19433.6		0.287082	*	0.328909	0.352441
	Leucine/Isoleucine	C6H13NO2	[M-H]-	130.087	14942.3	14341.6	28239.3	24446.8	23095		28726.8	17933.1	30254.7	17014.3		0.250243	0.225843	0.712088	0.69622
	Asparagine	C4H8N2O3	[M-H]-	131.046	27208.7	32441.1	18682.9	30905.3	18890		82965.8	41602.5	48053.3	38772.9		0.4007	0.125996	0.519858	0.585594
	Aspartic acid	C4H7NO4	[M-H]-	132.03	273421	381662	479643	838637	3.29832e+06		752874	1.54092e+06	2.06457e+06	1.47069e+06		0.197413	**	0.304893	0.591152
	Glutamine	C5H10N2O3	[M-H]-	145.062	110966	115866	164206	207672	163866		333410	284755	307609	261301		0.205416	0.26962	0.457868	0.685418
	Lysine	C6H14N2O2	[M-H]-	145.098	3834	3792.25	5014.29	3555.26	1350		10093.7	1405	3136.67	0		0.431589	0.193419	0.882789	0.350617
	Glutamic acid	C5H9NO4	[M-H]-	146.046	563642	807688	644513	1.18016e+06	1.52264e+06		1.86156e+06	1.47914e+06	3.14673e+06	1.68206e+06		0.154571	*	0.304611	0.917203
	Methionine	C5H11NO2S	[M-H]-	148.044	224	0	475.714	211.579	0		183.684	143.75	2495.33	0		0.330565	0.370404	0.217631	-
	Histidine	C6H9N3O2	[M-H]-	154.062	7589	4516.25	4904.29	4381.05	2306.25		15993.7	16165.6	7908.67	22145		0.176634	0.099767	0.434182	*
	Phenylalanine	C9H11NO2	[M-H]-	164.072	29940.7	25565.4	32725.7	41665.8	87820		45060	67153.1	53682	62847.1		0.244166	0.059052	0.563585	0.756365
	Arginine	C6H14N4O2	[M-H]-	173.014	0	0	1677.86	126.316	0		248.421	175.625	164	0		0.330565	0.338693	0.854235	-
	Tyrosine	C9H11NO3	[M-H]-	180.067	2613.97	1512.5	3714.29	4057.37	2601.25		6496.32	8770	7061.33	15157.1		*	0.266614	0.542447	0.154501
	Tryptophan	C11H12N2O2	[M-H]-	203.083	3045.33	1400	1024.29	6154.74	2092.5		2006.32	14362.5	12553.3	58639.3		0.821846	0.179325	0.299371	0.276921
	Cystine	C6H12N2O4S2	[M-H]-	239.017	0	0	0	0	0		0	0	0	170.714		-	-	-	0.335561
	GSH	C10H17N3O6S	[M-H]-	306.077	101360	71622.5	143459	132829	271838		151927	147813	363122	358476		0.357441	0.962368	0.36061	0.791671
	GSSG	C20H32N6O12S2	[M-H]-	611.145	3746	2292.5	3115.71	1006.84	1520		7662.11	4676.25	6056	4958.57		0.257562	0.597167	0.142962	0.272171
	GSSG	C20H32N6O12S2	[M-2H]2-	305.069	8970	971.25	809.286	12189.5	12082.5		15908.4	14387.5	13066.7	10850.7		0.112486	0.113228	0.947029	0.900232
Other organic acids	Glyoxylic acid	C2H2O3	[M-H]-	72.9931	112168	42083.8	123546	202317	241282		286635	366024	391690	584296		**	0.203025	0.222267	0.354049
	Glycolic acid	C2H4O3	[M-H]-	75.0088	52106.9	30773.8	16470	17416.3	9203.75		75451.1	72779.4	36818.7	140346		0.281794	0.214977	0.356607	*
	Glyceric acid	C3H6O4	[M-H]-	105.019	135422	106546	41650	32814.2	21788.8		205860	100870	111417	211217		0.536723	0.164427	0.216691	0.103127
	Salicylic acid	C7H6O3	[M-H]-	137.024	33659	37006.2	23522.9	21095.8	26077.5		27640.8	235449	119742	405357		0.692331	0.109371	0.151933	0.123234
	2-PG	C2H2O6P	[M-H]-	154.974	3921.67	1247.5	3433.57	14207.9	23476.2		5181.58	21305	72851.3	44787.1		0.147722	*	**	0.640154
	Shikimic acid	C7H10O5	[M-H]-	173.046	102733	140824	88421.4	77257.9	146032		92488.9	324630	255887	412108		0.439731	**	**	0.225518
	Dehydroascorbic acid	C6H6O6	[M-H]-	173.009	45685.3	63282.5	106692	63867.4	40161.2		98087.4	242619	164247	696379		0.380824	0.145101	0.156775	*
	Monodehydroascorbic acid	C6H7O6	[M-H]-	174.017	3885.63	29071.6	23152.5	92347.3	39741.4		8865	11784.3	7713.68	39223.8		0.159961	0.265844	0.261687	0.988519
	Ascorbic acid	C6H8O6	[M-H]-	175.025	607428	345000	421632	832331	2255525		590197	994127	3.48677e+06	3.28416e+06		0.433522	0.138897	0.200125	0.720642
	Quinic acid	C7H12O6	[M-H]-	191.056	716431	1.28636e+06	552300	619426	1.07526e+06		919595	3.21981e+06	2.61743e+06	8.72144e+06		0.583466	**	**	0.165506
Fatty acids	C4:0	C4H8O2	[M-H]-	87.0452	729420	413908	338929	241611	135752		726824	2163535	1181148	3.93599e+06		0.481708	0.108347	0.302765	*
	C6:0	C6H12O2	[M-H]-	115.076	1.05721e+06	729842	591246	308958	179381		800370	3.58341e+06	1.74536e+06	5.70423e+06		0.899835	0.146538	0.317512	*
	C8:0	C8H16O2	[M-H]-	143.108	885901	621150	611148	309847	228200		847494	3093005	1.55547e+06	5.15979e+06		0.6488	0.14827	0.331228	*
	C10:0	C10H20O2	[M-H]-	171.139	319500	218216	211464	99289.5	82437.5		303663	1.14049e+06	591240	1.86602e+06		0.633993	0.155071	0.321096	*
	C12:0	C12H24O2	[M-H]-	199.17	101496	48085	59580	28095.3	27640		91979.5	317618	186193	468371		0.389656	0.148913	0.237404	*
	C14:0	C14H28O2	[M-H]-	227.202	94800.7	15498.8	43736.4	33902.1	20687.5		58556.3	116609	189910	157662		*	0.182341	**	0.111259
	C16:0	C16H32O2	[M-H]-	255.233	193792	31895	115406	185858	77425		132005	171062	455720	225536		*	0.376678	**	0.144504
	C16:1	C16H30O2	[M-H]-	253.217	167405	3374.12	26577.9	20482.1	11258.8		29472.2	28275	111279	45060		**	0.927002	*	*
	C18:0	C18H36O2	[M-H]-	283.264	53177.3	4098.5	39220.7	59425.3	17005		65168.9	48580	154615	42882.9		*	0.692297	0.134341	0.218557
	C18:1	C18H34O2	[M-H]-	281.249	81768.7	2490	15315.7	23343.7	7725		21168.7	12934.4	111664	27467.9		**	0.793818	0.131565	0.343287
	C18:2	C18H32O2	[M-H]-	279.233	51387.3	7346.25	19317.9	37943.2	26728.8		15707.4	26870	65694	95102.1		0.327903	0.540865	0.23474	0.363537
	C20:0	C20H40O2	[M-H]-	311.296	2215.57	0	2607.14	16152.1	3112.5		1620.53	5243.75	35598	2890.71		-	0.530202	0.412617	0.933755
	C20:3	C20H34O2	[M-H]-	305.249	2282.5	67.5	167.143	404.211	0		0	465	3829.33	397.857		0.350617	0.553861	0.103567	0.178012
	C20:4	C20H32O2	[M-H]-	303.233	257.333	468.5	422.143	501.053	451.25		0	1287.5	0	0		0.286173	0.521132	0.330565	0.350617
	C22:0	C22H44O2	[M-H]-	339.327	1011.33	0	0	678.947	672.5		0	892.5	2004.67	1150		0.175149	0.200731	0.315025	0.703689
	C24:0	C24H48O2	[M-H]-	367.358	2615	0	187.857	1181.58	1301.25		187.895	4753.75	7451.33	2250		0.330565	0.311699	0.152491	0.691691
PA	CPA(16:0)	C19H37O6P	[M-H]-	391.226	2187.67	792.875	3222.86	900	4562.5		3128.42	1718.75	7818	410.714		0.215909	0.41343	**	0.39372
	CPA(18:0)	C21H41O6P	[M-H]-	419.257	0	0	251.429	0	0		82.6316	300	1176.67	0		0.330565	0.903723	0.190896	-
	CPA(18:2)	C21H37O6P	[M-H]-	415.226	1704	1731.12	1203.57	990	1216.25		2007.37	1375.62	2843.33	652.143		0.899392	0.839962	0.209391	0.657789
	PA(16:0)	C19H39O7P	[M-H]-	409.236	1631.67	1305	559.286	140.526	723.75		324.737	173.75	1376	393.571		0.35872	0.385081	*	0.679208
	PA(18:1)	C21H41O7P	[M-H]-	435.252	606.667	0	0	0	0		290	1130.62	380.667	1060		0.330565	0.232762	0.334282	0.24241
	PA(18:2)	C21H39O7P	[M-H]-	433.236	9956.67	21025	13681.4	5351.58	7403.75		9176.32	14886.9	9035.33	21807.1		0.470743	0.864297	0.519909	0.237368
	PA(32:0)	C35H69O8P	[M-H]-	647.466	1342.67	2078.75	240	649.474	3787.5		395.789	0	257.333	230		0.284135	0.335561	0.485098	0.197548
	PA(34:1)	C37H71O8P	[M-H]-	673.481	7209.67	11811.2	8275	8888.95	8465		1098.95	2535	6571.33	1727.14		0.340192	0.218168	0.655104	0.434136
	PA(36:2)	C39H73O8P	[M-H]-	699.497	15300	25767.5	15810.7	8035.79	10800		6420.53	10590	13292.7	6592.14		0.217135	0.589486	0.388025	0.539175
DG	DG(28:2)	C31H56O5	[M-H]-	507.406	0	0	385	0	0		131.579	0	197.333	0		0.330565	0.335561	0.334282	-
	DG(30:0)	C33H64O5	[M-H]-	539.468	111.733	0	0	0	0		0	168.125	1066.67	0		-	0.33317	0.334282	-
	DG(34:0)	C37H72O5	[M-H]-	595.531	0	0	0	0	288.75		0	0	326	0		-	-	0.164326	0.350617
	DG(34:2)	C37H68O5	[M-H]-	591.499	0	0	907.143	150	0		843.684	222.5	303.333	0		0.105564	0.475192	0.655172	-
	DG(36:6)	C39H64O5	[M-H]-	611.468	0	267.5	0	0	0		0	150.625	0	0		0.350617	0.33317	-	-
	DG(36:8)	C39H60O5	[M-H]-	607.437	255.333	2825	1435.71	0	328.75		30.2632	1526.88	475.333	0		0.355496	0.961393	*	0.350617
	DG(37:6)	C40H66O5	[M-H]-	625.484	80	0	0	176.842	0		0	556.875	222.667	0		-	0.33317	0.871264	-
	DG(38:0)	C41H80O5	[M-H]-	651.593	0	666.25	0	0	0		0	195	2066	168.571		0.350617	0.33317	0.148025	0.335561
	DG(38:3)	C41H74O5	[M-H]-	645.546	0	0	0	176.842	0		385.263	367.5	2988.67	0		0.180713	0.33317	0.168727	-
	DG(38:4)	C41H72O5	[M-H]-	643.531	0	0	0	0	0		310	171.25	2244.67	0		0.330565	0.33317	0.207465	-
	DG(38:6)	C41H68O5	[M-H]-	639.499	0	275	671.429	542.105	0		584.211	536.875	0	0		0.636387	0.857807	0.330565	-
	DG(40:2)	C43H80O5	[M-H]-	675.593	0	0	0	0	0		0	1468.75	1153.33	0		-	0.33317	0.334282	-
	DG(40:6)	C43H72O5	[M-H]-	667.531	117.967	0	214.286	127.368	0		248.947	0	0	5650		0.167267	0.335561	0.330565	0.335561
	DG(42:0)	C45H88O5	[M-H]-	707.656	255.667	288.75	303.571	0	0		0	6875	2025.33	0		0.350617	0.354701	0.058135	-
	DG(42:3)	C45H82O5	[M-H]-	701.609	0	0	216.429	211.579	0		0	843.75	0	0		-	0.481228	0.330565	-
	DG(42:4)	C45H80O5	[M-H]-	699.593	77.3333	0	0	278.947	300		0	5118.75	2253.33	0		-	0.314855	0.324553	0.350617
	DG(42:5)	C45H76O5	[M-H]-	695.562	0	0	0	0	0		0	775	331.333	1285.71		-	0.33317	0.334282	0.335561
	DG(42:10)	C45H68O5	[M-H]-	687.499	0	0	0	243.684	0		0	145	0	210.714		-	0.33317	0.162838	0.335561
	DG(42:11)	C45H66O5	[M-H]-	685.484	709	4031.25	2542.86	0	1213.75		0	0	622.667	0		0.270329	0.185282	0.164968	0.350617
	DG(44:0)	C47H92O5	[M-H]-	735.687	0	0	0	858.421	0		0	0	2874.67	4467.86		-	-	0.45307	0.289103
	DG(44:1)	C47H86O5	[M-H]-	729.64	401.667	4150	466.429	311.579	0		1677.89	1968.75	2726	8285.71		0.581226	0.462465	0.337683	0.335561
	DG(44:4)	C47H84O5	[M-H]-	727.625	68	0	464.286	214.737	0		195.263	0	414.667	0		0.330565	0.165135	0.67284	-
	DG(44:5)	C47H82O5	[M-H]-	725.609	0	0	187.857	176.842	0		118.421	0	1754.67	0		0.330565	0.335561	0.258123	-
	DG(44:6)	C47H80O5	[M-H]-	723.593	0	0	0	0	0		388.947	1212.5	0	0		0.330565	0.33317	-	-
	DG(44:7)	C47H78O5	[M-H]-	721.578	193	0	231.429	334.737	0		156.316	0	606.667	33785.7		0.330565	0.335561	0.590383	0.167267
	DG(44:10)	C47H72O5	[M-H]-	715.531	77.3333	0	0	0	0		278.421	505.625	0	0		0.330565	0.33317	-	-
	DG(46:0)	C49H96O5	[M-H]-	763.718	0	0	242.143	0	0		0	243.75	228.667	0		-	0.99632	0.334282	-
	DG(46:1)	C49H90O5	[M-H]-	757.672	0	0	200.714	749.474	0		0	0	1086.67	0		-	0.335561	0.775532	-
	DG(46:4)	C49H88O5	[M-H]-	755.656	0	1141.25	1623.57	147.895	0		183.158	1018.75	1006.67	0		0.433204	0.706232	0.412267	-
	DG(46:6)	C49H84O5	[M-H]-	751.625	0	0	199.286	0	0		416.316	0	0	0		0.330565	0.335561	-	-
	DG(46:7)	C49H82O5	[M-H]-	749.609	0	0	619.286	158.947	287.5		238.947	925	0	0		0.330565	0.767245	0.330565	0.350617
MGDG	MGDG(34:1)	C43H80O10	[M-H]-	755.568	1099	2526.25	919.286	484.737	0		0	246.875	3198	7857.14		0.15272	0.33244	0.229816	0.335561
	MGDG(36:2)	C45H82O10	[M-H]-	781.583	205.333	0	428.571	0	0		760.526	220.625	1796	0		0.254721	0.670882	0.232037	-
	MGDG(36:4)	C45H78O10	[M-H]-	777.552	1850	1325	1721.43	0	14708.8		752.632	2737.5	6084	0		0.694489	0.64581	*	0.302555
	MGDG(36:5)	C45H76O10	[M-H]-	775.537	31579.3	21906.2	28879.3	7157.89	88125		7337.89	51195	87059.3	7732.86		0.202116	0.461246	0.186942	0.238522
	MGDG(38:9)	C47H72O10	[M-H]-	795.505	85.6667	0	202.143	0	0		0	0	287.333	3892.86		-	0.335561	0.334282	0.335561
DGDG	DGDG(36:9)	C51H78O15	[M-H]-	929.527	0	0	672.857	210.526	0		352.105	0	611.333	0		0.166573	0.168272	0.54339	-
	DGDG(36:8)	C51H80O15	[M-H]-	931.542	1151	348.75	854.286	423.158	0		0	0	2706	57329.3		0.350617	0.230042	0.264173	0.328274
CDP-DG	CDP-DG(32:0)	C44H81N3O15P2	[M-H]-	952.507	399.333	0	622.143	0	0		0	0	1334	180		-	0.335561	0.110544	0.335561
	CDP-DG(34:0)	C46H85N3O15P2	[M-H]-	980.538	124.667	0	492.857	0	700		0	0	613.333	4692.86		-	0.168522	0.334282	0.414635
	CDP-DG(34:1)	C46H83N3O15P2	[M-H]-	978.523	0	0	0	0	0		0	177.5	512.667	4614.29		-	0.33317	0.164686	0.335561
	CDP-DG(36:3)	C48H83N3O15P2	[M-H]-	1002.52	54.6667	0	594.286	0	0		0	1556.25	682.667	0		-	0.570333	0.164513	-
	CDP-DG(36:4)	C48H81N3O15P2	[M-H]-	1000.51	680	0	288.571	132.632	0		245.263	1810	5322	3922.14		0.330565	0.366545	0.123857	0.291678
	CDP-DG(38:3)	C50H87N3O15P2	[M-H]-	1030.55	85.6667	0	0	302.632	0		0	0	1626.67	0		-	0.335561	0.436095	-
	CDP-DG(38:5)	C50H83N3O15P2	[M-H]-	1026.52	573.333	0	249.286	167.368	0		1319.47	1000	656	0		0.297494	0.476359	0.480977	-
	CDP-DG(38:6)	C50H81N3O15P2	[M-H]-	1024.51	843	0	0	767.895	0		142.632	291.25	437.333	0		0.330565	0.33317	0.637607	-
SQDG	SQDG(30:0)	C40H76O12S	[M-H]-	779.499	105	0	0	0	0		0	0	201.333	2607.14		-	-	0.334282	0.335561
	SQDG(32:0)	C41H78O12S	[M-H]-	793.514	1668.33	505	621.429	989.474	27925		183.158	1891.88	2304	821.429		0.564023	0.418502	0.303392	0.303033
PI	PI(32:0)	C41H79O13P	[M-H]-	809.519	109.667	171.25	0	211.053	392.5		0	254.375	0	0		0.350617	0.33317	0.330565	0.350617
	PI(34:0)	C43H83O13P	[M-H]-	837.55	114.333	0	0	0	0		0	1075	4833.33	0		-	0.33317	0.334282	-
	PI(34:1)	C43H81O13P	[M-H]-	835.534	5656	21320	7016.43	7044.74	9850		2684.21	4265.62	17540	1448.57		0.174968	0.468136	0.382746	0.423083
	PI(34:2)	C43H79O13P	[M-H]-	833.519	72020.3	106156	96854.3	66615.8	179479		73377.9	94150	163724	51414.3		0.671402	0.95645	0.235922	0.444337
	PI(36:0)	C45H87O13P	[M-H]-	865.581	1636.67	411.25	308.571	145.263	600		213.684	0	1336	29285.7		0.643877	0.335561	0.147567	0.345288
	PI(36:2)	C45H83O13P	[M-H]-	861.55	2982.67	2434.88	5694.29	3185.79	2525		5396.32	2431.25	16057.3	1937.14		0.595886	0.439455	0.269087	0.844781
	PI(36:3)	C45H81O13P	[M-H]-	859.534	1010.67	2223.75	2424.29	293.158	385		2170	1691.25	11903.3	1492.86		0.985845	0.683153	0.085034	0.483684
	PI(36:4)	C45H79O13P	[M-H]-	857.519	289.667	172.5	1755.71	908.421	0		840.526	2498.75	5976	403.571		0.318905	0.735794	0.35215	0.335561
	PI(38:2)	C47H87O13P	[M-H]-	889.581	662	0	0	217.895	3350		0	560	4646.67	450		-	0.172873	0.110949	0.418356
	PI(38:5)	C47H81O13P	[M-H]-	883.534	237.333	0	580	0	1271.25		84.7368	5228.75	1140	1312.14		0.330565	0.372296	0.137395	0.980491
	PI(40:5)	C49H85O13P	[M-H]-	911.566	649.333	0	225.714	0	0		0	0	434.667	0		-	0.335561	0.185085	-
PIP	PIP(32:2)	C41H76O16P2	[M-H]-	885.454	0	0	158.571	0	0		126.316	0	0	0		0.330565	0.335561	-	-
	PIP(34:0)	C43H84O16P2	[M-H]-	917.516	0	0	0	471.053	0		133.158	200.625	502	0		0.330565	0.33317	0.949577	-
	PIP(34:2)	C43H80O16P2	[M-H]-	913.485	0	0	0	264.737	0		568.421	160.625	666.667	0		0.330565	0.33317	0.568958	-
	PIP(36:1)	C45H86O16P2	[M-H]-	943.532	263.667	591.25	818.571	464.211	0		0	0	2490	3092.86		0.350617	0.084423	0.211517	0.335561
	PIP(36:2)	C45H84O16P2	[M-H]-	941.516	85.6667	0	227.857	0	0		0	239.375	441.333	0		-	0.972664	0.17297	-
	PIP(36:3)	C45H82O16P2	[M-H]-	939.5	257.333	0	0	0	0		0	0	692.667	3707.14		-	-	0.207138	0.335561
	PIP(36:4)	C45H80O16P2	[M-H]-	937.485	106.667	96.375	273.571	0	0		0	791.25	284	0		0.350617	0.458111	0.334282	-
	PIP(36:4)	C48H86O18P2	[M-H]-	1011.52	151.333	0	456.429	587.368	567.5		0	0	367.333	0		-	0.177047	0.679394	0.350617
PIP2	PIP2(32:0)	C41H81O19P3	[M-H]-	969.451	368.567	0	1025	251.053	442.5		0	138.75	192.667	0		-	0.155141	0.861009	0.350617
	PIP2(32:1)	C41H79O19P3	[M-H]-	967.436	109.667	0	0	0	0		0	1218.75	1233.33	0		-	0.33317	0.334282	-
	PIP2(32:2)	C41H77O19P3	[M-H]-	965.42	0	0	0	0	0		0	165.625	382.667	167.143		-	0.33317	0.334282	0.335561
	PIP2(34:1)	C43H83O19P3	[M-H]-	995.467	0	0	0	0	0		0	1262.5	742	0		-	0.33317	0.197736	-
	PIP2(34:2)	C43H81O19P3	[M-H]-	993.451	0	0	0	0	0		121.053	1903.12	0	0		0.330565	0.265934	-	-
	PIP2(36:2)	C45H85O19P3	[M-H]-	1021.48	0	0	268.571	433.684	0		0	1012.5	508	400.714		-	0.48717	0.874615	0.335561
	PIP2(36:3)	C45H83O19P3	[M-H]-	1019.47	0	0	0	291.579	0		0	643.75	1184	195.714		-	0.33317	0.379185	0.335561
	PIP2(36:4)	C45H81O19P3	[M-H]-	1017.45	0	0	0	0	0		200	158.75	0	0		0.330565	0.33317	-	-
	PIP2(38:5)	C47H83O19P3	[M-H]-	1043.47	0	0	0	0	0		130	185	1674	0		0.330565	0.33317	0.183985	-
PIP3	PIP3(32:0)	C41H82O22P4	[M-H]-	1049.42	203.333	0	0	0	0		0	156.875	880	0		-	0.33317	0.334282	-
PG	PG(28:0)	C34H67O10P	[M-H]-	682.466	0	0	0	158.947	0		520	168.75	686.667	0		0.183592	0.33317	0.465229	-
	PG(32:0)	C38H75O10P	[M-H]-	721.503	3822.57	6643.75	4889.29	3440.53	69225		2313.16	9133.75	16224	1147.86		0.483666	0.407585	*	0.320892
	PG(32:1)	C38H73O10P	[M-H]-	719.487	9177.33	11925	10916.4	9345.26	176550		4267.89	16548.8	25843.3	3807.86		0.496158	0.575858	0.171938	0.333888
	PG(32:2)	C38H71O10P	[M-H]-	717.471	792	2230	1390.71	317.895	3151.25		162.632	0	562	162.857		0.209328	0.181568	0.630057	0.285256
	PG(34:0)	C40H79O10P	[M-H]-	749.534	0	0	239.286	4215.79	0		1150	1046.25	5985.33	295		0.0893	0.298492	0.777078	0.335561
	PG(34:1)	C40H77O10P	[M-H]-	747.518	1521	371.25	3857.14	2135.26	6450		1736.84	1284.38	12466.7	302.857		0.31877	0.29578	0.226126	0.34356
	PG(34:2)	C40H75O10P	[M-H]-	745.503	25963	47402.5	37421.4	21121.1	138400		16428.9	45570.6	90500	10647.9		0.422048	0.736259	0.182932	0.334515
	PG(34:3)	C40H73O10P	[M-H]-	743.487	10030.7	17250	11635.7	8930	109562		7443.16	19285.6	45569.3	4039.29		0.565985	0.47259	0.188436	0.336527
	PG(36:0)	C42H83O10P	[M-H]-	777.565	222.667	0	0	141.053	0		308.947	194.375	1953.33	202.857		0.330565	0.33317	0.370287	0.335561
	PG(36:2)	C42H79O10P	[M-H]-	773.534	79	0	167.143	136.316	1500		463.158	157.5	0	0		0.196088	0.966823	0.330565	0.250704
	PG(36:3)	C42H77O10P	[M-H]-	771.518	103.733	0	0	0	2318.75		0	205	179.333	179.286		-	0.33317	0.334282	0.32797
	PG(36:4)	C42H75O10P	[M-H]-	769.503	0	0	0	0	0		138.421	881.25	0	0		0.330565	0.33317	-	-
	PG(38:6)	C44H75O10P	[M-H]-	793.503	0	0	0	0	0		298.421	193.75	0	0		0.330565	0.33317	-	-
	PG(38:7)	C44H73O10P	[M-H]-	791.487	193.667	0	0	0	335		0	0	273.333	0		-	-	0.334282	0.350617
	PG(40:5)	C46H81O10P	[M-H]-	823.549	76.3333	0	250	365.263	0		0	2581.25	0	0		-	0.209734	0.169643	-
	PG(40:6)	C46H79O10P	[M-H]-	821.534	0	0	203.571	127.895	0		252.632	0	1505.33	2428.57		0.330565	0.335561	0.305487	0.335561
	PG(40:8)	C46H75O10P	[M-H]-	817.503	103.333	0	0	0	0		156.316	675	0	0		0.330565	0.33317	-	-
CL	CL(70:4)	C79H146O17P2	[M-2H]2-	713.495	4574.33	1227.5	3691.43	3822.63	15787.5		3310.53	7036.88	30990.7	1778.57		0.501181	0.386648	0.193447	0.352452
	CL(70:5)	C79H144O17P2	[M-2H]2-	712.487	11699.8	1802.5	5760	5997.89	5392.5		11469.5	14468.1	50987.3	5431.43		0.260911	0.289539	0.192936	0.994479
	CL(70:7)	C79H140O17P2	[M-2H]2-	710.471	0	0	0	122.632	0		0	0	212.667	684.286		-	-	0.702508	0.335561
	CL(72:4)	C81H150O17P2	[M-2H]2-	727.51	110.667	0	170	0	0		265.789	611.875	1300	0		0.164918	0.495798	0.334282	-
	CL(72:5)	C81H148O17P2	[M-2H]2-	726.502	0	0	435.714	0	0		0	2025	2174	0		-	0.453838	0.282185	-
	CL(72:7)	C81H144O17P2	[M-2H]2-	724.487	0	0	0	0	0		2492.63	208.125	144.667	490		0.267712	0.33317	0.334282	0.174489
	CL(72:8)	C81H142O17P2	[M-2H]2-	723.479	0	146.25	0	0	0		0	146.875	362	203.571		0.350617	0.33317	0.334282	0.335561
	CL(72:9)	C81H140O17P2	[M-2H]2-	722.471	162.333	0	292.857	1924.21	0		891.579	0	331.333	655		0.262903	0.335561	0.383855	0.18775
	CL(74:5)	C83H152O17P2	[M-2H]2-	740.518	1470.33	1006.25	5479.29	3236.84	4425		3876.84	5184.38	12177.3	2731.43		0.465988	0.943954	0.281512	0.730001
	CL(74:6)	C83H150O17P2	[M-2H]2-	739.51	2576.93	2827.5	2347.14	5944.21	3126.25		6187.37	6040.62	14186	1773.57		0.589786	0.217928	0.346157	0.557207
	CL(74:7)	C83H148O17P2	[M-2H]2-	738.502	2073.33	113.375	1064.29	0	0		485.789	1201.88	7546.67	1823.57		0.235204	0.911055	*	*
	CL(74:8)	C83H146O17P2	[M-2H]2-	737.495	505.333	1737.5	630	2178.95	0		1952.63	1518.75	6696	1251.43		0.94657	0.43932	0.30017	0.172748
	CL(74:9)	C83H144O17P2	[M-2H]2-	736.487	519	153.75	462.857	1396.32	0		893.158	1872.5	766.667	824.286		0.194883	0.354183	0.555407	*
	CL(76:9)	C85H148O17P2	[M-2H]2-	750.502	0	0	0	134.211	0		0	298.75	0	0		0.330565	0.33317	0.330565	-
	CL(78:10)	C87H146O17P2	[M-2H]2-	761.495	73.6667	132.5	171.429	0	0		241.579	0	416.667	0		0.69175	0.335561	0.170432	-
	CL(78:13)	C87H144O17P2	[M-2H]2-	760.487	92.6667	0	0	0	0		36.0526	128.125	686.667	0		0.330565	0.33317	0.334282	-
	CL(80:16)	C89H142O17P2	[M-2H]2-	771.479	296.3	72.5	0	0	320		0	1468.75	306.667	0		0.350617	0.33317	0.334282	0.350617
PE	PE(14:0)	C19H40NO7P	[M-H]-	424.247	0	0	0	0	0		60	150.625	0	0		0.330565	0.33317	-	-
	PE(16:0)	C21H44NO7P	[M-H]-	452.278	1403.67	0	1127.14	651.579	1010		266.316	831.25	1806.67	152.143		0.164507	0.81238	0.385688	0.427551
	PE(18:2)	C23H44NO7P	[M-H]-	476.278	6873.67	1208.75	4560.71	2962.63	11067.5		1068.42	6570	11386	16592.9		0.909474	0.65645	0.145206	0.645252
	PE(18:3)	C23H42NO7P	[M-H]-	474.263	1289.57	0	275.714	214.211	2625		0	1460.62	997.333	2684.29		-	0.247087	0.358251	0.985415
	PE(20:2)	C25H48NO7P	[M-H]-	504.31	0	72.75	217.857	0	0		0	0	0	0		0.350617	0.335561	-	-
	PE(22:0)	C27H56NO7P	[M-H]-	536.372	0	0	0	106.842	0		149.474	152.5	0	0		0.330565	0.33317	0.330565	-
	PE(33:0)	C38H76NO8P	[M-H]-	704.524	17.8667	0	0	0	0		0	7512.5	566	0		-	0.177909	0.334282	-
	PE(36:2)	C41H78NO8P	[M-H]-	742.539	6918.83	1231.25	10442.9	3967.37	11237.5		16436.8	22775	49621.3	7921.43		0.315823	0.342988	0.142229	0.752001
	PE(36:4)	C41H74NO8P	[M-H]-	738.508	10277	18095	15034.3	18411.1	7012.5		20118.9	14421.2	33982	16130		0.938632	0.944124	0.458262	0.344151
PS	PS(33:0)	C39H76NO10P	[M-H]-	748.513	18636.7	24239.4	13499.3	6251.58	7725		16117.9	57966.2	94975.3	5006.43		0.726904	0.163855	0.210727	0.556185
	PS(36:0)	C42H82NO10P	[M-H]-	790.56	879.667	8550	654.286	132.105	0		4130.53	12734.4	586.667	4721.43		0.63417	*	0.310226	0.335561
	PS(36:2)	C42H78NO10P	[M-H]-	786.529	5590.67	5154	5271.43	1475.79	10995		1954.74	6074.38	31019.3	1281.43		0.368317	0.847598	0.217045	0.218483
	PS(38:0)	C44H86NO10P	[M-H]-	818.592	0	0	0	0	0		217.895	244.375	5059.33	4178.57		0.330565	0.33317	0.147038	0.335561
	PS(38:4)	C44H78NO10P	[M-H]-	810.529	803.333	0	0	305.789	441.25		432.105	1112.5	252.667	0		0.195763	0.33317	0.871703	0.350617
	PS(40:5)	C46H80NO10P	[M-H]-	836.545	217.667	310	286.429	231.053	1937.5		552.632	1175	1669.33	449.286		0.705045	0.472664	0.060149	0.476366
PC	LPC(26:0)	C34H70NO7P	[M-H]-	634.482	1458	1362.5	6944.29	4115.79	523.75		8317.89	2586.25	5373.33	3092.86		0.346732	0.481673	0.752157	0.42677
	LPC(26:1)	C34H68NO7P	[M-H]-	632.466	0	0	935	0	0		0	0	169.333	0		-	0.239539	0.334282	-
	LPC(28:0)	C36H74NO7P	[M-H]-	662.513	0	0	205.714	2415.79	0		0	230.625	1767.33	0		-	0.937109	0.80766	-
	PC(6:0)	C14H28NO8P	[M-H]-	368.148	0	0	184.286	0	0		0	171.25	224.667	0		-	0.959024	0.334282	-
	PC(14:1)	C22H44NO7P	[M-H]-	464.278	61.6667	0	1795.71	0	0		156.842	251.25	0	0		0.330565	0.367631	-	-
	PC(18:2)	C26H50NO7P	[M-H]-	518.325	0	0	1656.43	0	0		116.316	0	833.333	167.857		0.330565	0.257126	0.158819	0.335561
	PC(18:3)	C26H48NO7P	[M-H]-	516.31	117	0	0	0	0		292.105	382.5	203.333	0		0.163211	0.33317	0.334282	-
	PC(22:2)	C30H58NO7P	[M-H]-	574.388	0	0	0	0	0		0	132.5	472.667	0		-	0.33317	0.196065	-
	PC(28:1)	C36H70NO8P	[M-H]-	674.477	1493	600	333.571	545.263	940		27.8947	0	854.667	773.571		0.372445	0.335561	0.567879	0.868439
	PC(28:2)	C36H68NO8P	[M-H]-	672.461	0	0	0	0	0		183.158	1081.25	338.667	0		0.330565	0.33317	0.334282	-
	PC(29:1)	C37H72NO8P	[M-H]-	688.492	0	0	340.714	0	0		0	874.375	371.333	0		-	0.507686	0.334282	-
	PC(30:0)	C38H76NO8P	[M-H]-	704.524	17.8667	0	0	0	0		0	7506.25	566	0		-	0.178158	0.334282	-
	PC(30:1)	C38H74NO8P	[M-H]-	702.508	84	0	0	0	0		0	340.625	273.333	0		-	0.172473	0.334282	-
	PC(30:2)	C38H72NO8P	[M-H]-	700.492	98.3333	0	0	198.947	1081.25		0	686.25	3053.33	0		-	0.173315	*	0.350617
	PC(31:0)	C39H78NO8P	[M-H]-	718.539	0	0	295	0	0		296.316	0	367.333	0		0.166757	0.335561	0.334282	-
	PC(31:1)	C39H76NO8P	[M-H]-	716.524	2984.33	4866.25	4524.29	5654.74	10340		1071.58	3505	12713.3	710		0.450682	0.784401	0.400941	0.350219
	PC(31:2)	C39H74NO8P	[M-H]-	714.508	67618.7	59430.2	115736	61525.3	134665		73601.6	199644	331073	109522		0.791849	0.421747	0.156784	0.844972
	PC(32:0)	C40H80NO8P	[M-H]-	732.555	0	337.5	0	0	0		109.474	476.875	323.333	0		0.537358	0.33317	0.334282	-
	PC(32:1)	C40H78NO8P	[M-H]-	730.539	127.333	0	197.857	158.421	0		0	0	568.667	5314.29		-	0.335561	0.496943	0.335561
	PC(32:2)	C40H76NO8P	[M-H]-	728.524	365.667	92.5	345	1193.16	1101.25		2165.26	3408.12	7938	212.857		0.331702	0.121587	0.215817	0.452565
	PC(32:3)	C40H74NO8P	[M-H]-	726.508	648	86.5	1561.43	1195.26	5225		3157.89	3910.62	10662.7	0		0.343795	0.376475	0.186715	0.350617
	PC(32:4)	C40H72NO8P	[M-H]-	724.492	127.333	109.75	442.857	240	975		318.947	843.75	3720	295.714		0.54157	0.677973	0.209763	0.523034
	PC(32:5)	C40H70NO8P	[M-H]-	722.477	0	0	935.714	166.316	0		0	0	0	0		-	0.335561	0.330565	-
	PC(33:0)	C41H82NO8P	[M-H]-	746.571	0	0	0	0	0		0	294.375	1407.33	0		-	0.33317	0.121211	-
	PC(33:1)	C41H80NO8P	[M-H]-	744.555	342.667	388.75	725.714	0	2647.5		1157.89	1137.5	5028	0		0.53549	0.702469	0.175577	0.290117
	PC(33:2)	C41H78NO8P	[M-H]-	742.539	6918.83	1231.25	10442.9	3967.37	11237.5		16436.8	22775	49621.3	7921.43		0.315823	0.342988	0.142229	0.752001
	PC(33:3)	C41H76NO8P	[M-H]-	740.524	2548.07	2438.75	3921.43	2813.68	7850		4884.74	7989.38	22541.3	1878.57		0.606879	0.238745	0.194265	0.441533
	PC(33:4)	C41H74NO8P	[M-H]-	738.508	10277	18095	15034.3	18253.2	7012.5		20118.9	14421.2	33982	16130		0.938632	0.944124	0.451672	0.344151
	PC(34:0)	C42H84NO8P	[M-H]-	760.659	2722.27	8921.25	2334.29	447.368	1982.5		2040.53	773.125	1271.33	27416.4		0.462323	0.255827	0.241688	0.367242
	PC(34:2)	C42H80NO8P	[M-H]-	756.555	0	0	310.714	452.632	911.25		0	693.75	3890.67	30757.9		-	0.619667	0.253655	0.346705
	PC(34:3)	C42H78NO8P	[M-H]-	754.539	117.333	0	0	0	1600		0	460.625	0	0		-	0.33317	0.238915	0.350617
	PC(34:4)	C42H76NO8P	[M-H]-	752.524	372.667	0	235	0	0		952.632	2629.38	2242	0		0.330565	0.251131	-	-
	PC(34:5)	C42H74NO8P	[M-H]-	750.508	490.333	0	1975	0	383.75		116.842	1768.12	1356.67	265.714		0.330565	0.923665	*	0.798047
	PC(34:6)	C42H72NO8P	[M-H]-	748.492	21.5667	0	218.571	0	0		127.895	0	0	0		0.330565	0.335561	-	-
	PC(35:2)	C43H82NO8P	[M-H]-	770.571	1422	142.5	2310.71	627.368	2700		1601.05	7017.5	9764.67	883.571		0.348191	0.218493	0.180076	0.528215
	PC(35:3)	C43H80NO8P	[M-H]-	768.555	363.333	0	0	0	0		2178.95	656.25	5284.67	0		0.330565	0.33317	0.139829	-
	PC(35:4)	C43H78NO8P	[M-H]-	766.539	183	0	972.143	266.316	0		2573.68	1477.5	3273.33	0		0.307183	0.637353	0.202054	-
	PC(35:5)	C43H76NO8P	[M-H]-	764.524	872.333	0	0	0	0		0	11300	762.667	0		-	0.230859	0.210977	-
	PC(36:2)	C44H84NO8P	[M-H]-	784.586	76	1170	460	0	0		318.421	350	1388	9858.57		0.496214	0.780095	0.164907	0.152557
	PC(36:3)	C44H82NO8P	[M-H]-	782.571	235	427.5	0	0	0		428.421	171.875	1421.33	1764.29		0.998659	0.33317	0.195552	0.335561
	PC(36:5)	C44H78NO8P	[M-H]-	778.539	1150	0	0	0	0		0	2368.75	433.333	0		-	0.164567	0.16694	-
	PC(36:6)	C44H76NO8P	[M-H]-	776.524	205.333	146.25	879.286	0	670		189.474	0	331.333	0		0.890026	0.219637	0.334282	0.350617
	PC(36:7)	C44H74NO8P	[M-H]-	774.508	81.6667	0	397.857	0	0		553.684	706.875	767.333	0		0.111825	0.639237	*	-
	PC(37:4)	C45H82NO8P	[M-H]-	794.571	0	0	162.143	0	281.25		462.105	0	1488	0		0.330565	0.335561	0.20158	0.350617
	PC(37:6)	C45H78NO8P	[M-H]-	790.539	0	0	607.857	216.316	0		150.526	2275.62	1067.33	14500		0.330565	0.282501	0.191973	0.335561
	PC(38:3)	C46H86NO8P	[M-H]-	810.602	632.667	1412.5	805.714	230.526	1462.5		215.263	1655.62	775.333	3250		0.428555	0.539322	0.36167	0.622242
	PC(38:6)	C46H80NO8P	[M-H]-	804.555	244.333	0	0	0	557.5		0	1461.88	625.333	0		-	0.255855	0.192349	0.350617
	PC(38:7)	C46H78NO8P	[M-H]-	802.539	1277.33	177.5	1126.43	1442.11	0		105.263	987.5	9331.33	4384.29		0.719183	0.919196	0.297189	0.294077
	PC(38:8)	C46H76NO8P	[M-H]-	800.524	0	0	0	0	0		620	160	448.667	0		0.237745	0.33317	0.334282	-
	PC(40:0)	C48H96NO8P	[M-H]-	844.68	0	0	0	0	0		0	1096.25	1949.33	306.429		-	0.228782	0.145839	0.335561
	PC(40:1)	C48H94NO8P	[M-H]-	842.664	77	128.75	0	0	1387.5		153.684	4060	8004	1579.29		0.922266	0.242921	0.228888	0.929779
	PC(40:2)	C48H92NO8P	[M-H]-	840.649	107	0	331.429	0	0		71.5789	231.875	1189.33	394.286		0.330565	0.803666	0.188822	0.16485
	PC(40:4)	C48H88NO8P	[M-H]-	836.617	846.333	616.25	190.714	150.526	0		218.421	0	3380	0		0.558223	0.335561	0.272556	-
	PC(40:5)	C48H86NO8P	[M-H]-	834.602	189	1300	407.143	125.263	0		0	0	133.333	0		0.350617	0.335561	0.965324	-
	PC(40:6)	C48H84NO8P	[M-H]-	832.586	308	0	0	0	0		0	2743.75	1073.33	3335.71		-	0.0864	0.334282	0.335561
	PC(40:7)	C48H82NO8P	[M-H]-	830.571	0	0	397.143	0	766.25		0	330.625	529.333	0		-	0.879859	0.164354	0.350617
	PC(40:8)	C48H80NO8P	[M-H]-	828.555	0	0	255.714	0	0		242.105	0	0	0		0.330565	0.335561	-	-
	PC(40:9)	C48H78NO8P	[M-H]-	826.539	404	378.75	469.286	0	0		264.211	1625	0	0		0.81186	0.50339	-	-
	PC(42:1)	C50H98NO8P	[M-H]-	870.696	165.333	1110	0	190	822.5		542.105	378.75	2322	0		0.609375	0.171776	0.336465	0.350617
	PC(42:2)	C50H96NO8P	[M-H]-	868.68	87.6667	0	153.571	0	1875		319.474	0	1455.33	0		0.330565	0.335561	0.119712	0.350617
	PC(42:4)	C50H92NO8P	[M-H]-	864.649	93.3333	1120	0	0	270		388.421	978.125	635.333	161.429		0.552887	0.225503	0.334282	0.716167
	PC(42:6)	C50H88NO8P	[M-H]-	860.617	935.667	876.25	0	0	0		298.421	140	5994.67	0		0.352452	0.33317	0.202362	-
	PC(42:7)	C50H86NO8P	[M-H]-	858.602	81.6667	0	1340.71	384.737	0		0	0	1409.33	0		-	0.112286	0.308273	-
	PC(42:8)	C50H84NO8P	[M-H]-	856.586	2166.33	767.5	1503.57	0	535		415.789	0	2277.33	4007.14		0.603136	0.16766	*	0.40545
	PC(42:9)	C50H82NO8P	[M-H]-	854.571	126.333	0	360.714	125.263	0		0	0	502	0		-	0.165147	0.477211	-
	PC(42:10)	C50H80NO8P	[M-H]-	852.555	1405	7287.5	4312.14	1738.42	0		3610	9773.75	8066	98142.9		0.535854	0.32746	0.101869	0.330445
	PC(44:0)	C52H104NO8P	[M-H]-	900.743	0	0	0	0	0		0	0	192	187.857		-	-	0.334282	0.335561
	PC(44:1)	C52H102NO8P	[M-H]-	898.727	0	0	0	131.053	0		272.105	265	0	0		0.330565	0.33317	0.330565	-
	PC(44:2)	C52H100NO8P	[M-H]-	896.711	162.333	0	0	0	310		135.263	184.375	3006.67	0		0.330565	0.33317	0.334282	0.350617
	PC(44:4)	C52H96NO8P	[M-H]-	892.68	0	0	0	0	0		947.368	569.375	1793.33	0		0.330565	0.33317	0.293402	-
	PC(44:5)	C52H94NO8P	[M-H]-	890.664	0	0	212.857	0	0		0	762.5	2132	0		-	0.49671	0.251902	-
	PC(44:6)	C52H92NO8P	[M-H]-	888.649	105	0	205.714	182.105	0		0	0	0	0		-	0.335561	0.330565	-
	PC(44:8)	C52H88NO8P	[M-H]-	884.617	903.667	114.125	382.857	0	1472.5		0	152.5	197.333	0		0.350617	0.583439	0.334282	0.20435
	PC(44:10)	C52H84NO8P	[M-H]-	880.586	2073.33	1032.5	273.571	391.579	885		82.6316	175	5889.33	0		0.389252	0.757931	0.167577	0.350617
	PC(44:11)	C52H82NO8P	[M-H]-	878.571	192.333	74.875	262.143	362.105	923.75		789.474	0	4814.67	0		0.379221	0.335561	0.233412	0.176848
	PC(46:0)	C54H108NO8P	[M-H]-	928.774	0	0	279.286	0	633.75		213.684	0	249.333	0		0.180571	0.335561	0.334282	0.170549
	PC(46:1)	C54H106NO8P	[M-H]-	926.758	0	0	174.286	0	0		426.842	0	0	0		0.330565	0.335561	-	-
	PC(46:4)	C54H100NO8P	[M-H]-	920.711	0	0	0	166.316	0		266.316	202.5	0	0		0.162832	0.33317	0.330565	-
	PC(46:7)	C54H94NO8P	[M-H]-	914.664	0	0	857.143	0	665		0	0	2480	285.714		-	0.335561	0.334282	0.550022
	PC(48:2)	C56H108NO8P	[M-H]-	952.774	226.333	0	250	191.053	371.25		0	1266.25	0	0		-	0.283479	0.330565	0.350617
TG	TG(46:0)	C49H94O6	[M-H]-	777.698	0	0	187.143	286.316	863.75		901.579	138.75	630	0		0.170852	0.834395	0.508473	0.350617
	TG(46:1)	C49H92O6	[M-H]-	775.682	132.333	1550	785.714	0	1542.5		0	0	1936	165.714		0.350617	0.335561	0.262249	0.250979
	TG(48:2)	C51H94O6	[M-H]-	801.698	81.6667	0	907.143	192.632	0		0	0	880	0		-	0.335561	0.457013	-
	TG(48:3)	C51H92O6	[M-H]-	799.682	101.6	0	0	721.053	0		0	574.375	102	0		-	0.33317	0.406025	-
	TG(52:5)	C55H96O6	[M-H]-	851.713	125.667	0	0	127.895	0		0	0	0	3885.71		-	-	0.330565	0.335561
	TG(54:1)	C57H108O6	[M-H]-	887.807	0	335	0	0	0		0	138.75	0	0		0.350617	0.33317	-	-
	TG(56:5)	C59H104O6	[M-H]-	907.776	0	0	622.143	0	0		547.368	0	0	0		0.330565	0.335561	-	-
	TG(58:13)	C61H92O6	[M-H]-	919.682	348.333	0	240	0	587.5		0	998.75	3253.33	0		-	0.211273	0.240691	0.350617
	TG(60:10)	C63H102O6	[M-H]-	953.76	94.6667	0	0	116.316	355		0	0	2240	193.571			-	0.359714	0.666603
MG	MG(14:0)	C17H34O4	[M-H]-	301.238	4904	0	204.286	2510.53	666.25		4642.11	2338.75	9892.67	3249.29		0.195705	0.256678	**	0.423529
	MG(14:1)	C17H32O4	[M-H]-	299.223	5286.37	0	0	0	0		174.211	565	2360.67	3347.86		0.187054	0.33317	*	0.283632
	MG(15:0)	C18H36O4	[M-H]-	315.254	776.333	0	0	768.421	268.75		1085.79	1665	3790.67	1350		0.232794	0.212009	0.139019	0.445235
	MG(16:0)	C19H38O4	[M-H]-	329.27	570.067	258.75	0	1166.84	0		347.895	481.875	5321.33	248.571		0.828969	0.172209	*	0.335561
	MG(16:1)	C19H36O4	[M-H]-	327.254	2874.33	0	0	978.947	0		822.579	675	4125.33	742.857		**	0.33317	0.1719	0.335561
	MG(18:0)	C21H42O4	[M-H]-	357.301	82.3333	0	0	2347.37	0		177.368	162.5	289.333	0		0.330565	0.33317	0.395339	-
	MG(18:1)	C21H40O4	[M-H]-	355.285	15.9	0	358.571	1714.74	0		739.474	687.5	5410	0		0.223788	0.675466	0.246553	-
	MG(18:4)	C21H34O4	[M-H]-	349.238	177.333	0	0	381.053	256.25		0	0	157.333	0		-	-	0.489815	0.350617
	MG(20:1)	C23H44O4	[M-H]-	383.317	21.2	0	0	0	0		28.8421	255.625	402	0		0.330565	0.33317	0.164708	-
	MG(20:2)	C23H42O4	[M-H]-	381.301	0	0	210	0	0		448.947	0	0	0		0.194907	0.335561	-	-
	MG(22:4)	C25H42O4	[M-H]-	405.301	0	0	0	294.737	0		0	284.375	0	0		-	0.33317	0.169047	-
	MG(22:5)	C25H40O4	[M-H]-	403.285	72	0	0	114.211	0		0	0	138.667	189.286		-	-	0.891582	0.335561
CE	CE(16:0)	C43H76O2	[M-H]-	623.577	710.333	0	0	0	0		131.579	211.25	747.333	0		0.330565	0.33317	0.173834	-
	CE(19:0)	C46H82O2	[M-H]-	665.624	103	0	171.429	0	0		0	0	1460	0		-	0.335561	0.334282	-
	CE(20:0)	C47H84O2	[M-H]-	679.64	87.3333	0	0	222.632	327.5		0	0	1338	0		-	-	0.344044	0.350617
	CE(22:0)	C49H88O2	[M-H]-	707.671	0	1337.5	631.429	199.474	0		0	153.125	200.667	0		0.350617	0.473353	0.996707	-
	CE(22:5)	C49H78O2	[M-H]-	697.593	0	950	0	0	0		0	1000	0	0		0.350617	0.33317	-	-
PEP: phosphoenolpyruvate; DHAP: dihydroxyacetone phosphate; GAP: glyceraldehyde 3-phosphate; G3P: glycerol-3-phosphate; Hex: hexose; G3P: glycerate 3-phosphate; HexP: hexose phosphate; 1,3-BPG: 1,3-bisphosphoglycerate; HexBP: hexose bisphosphate; UDP: uridine 5’-diphosphate; cAMP: cyclic adenosine monophosphate; AMP: adenosine monophosphate; ADP: adenosine 5’-diphosphate; ATP: adenosine 5’-tripho…

## Sheet: Table S2
Table S2. Relative volumes of the major organelles occupying the stalk cells (see Methods) observed by TEM. Contribution percentages to cytosol and cytosol excluding vacuoles in each organelle are shown. Data are means for 24 cells from 13 plants. Different letters indicate significant differences by Tukey-Kramer test (p<0.05).
Organelle	% area per cell	Contribution % to cytosol	Contribution % to cytosol excluding vacuoles
Cell wall and plasma membrane	23.58b	-	-
Vacuoles	74.59a	97.64a	-
Nucleus	1.49c	1.90b	34.23ab
Mitochondria	0.25c	0.36bc	51.00a
Plastid	0.08c	0.09bc	13.95bc
Peroxisome	0.005c	0.01c	0.82c
